# Supplementary material for: The Expression and Activation of the NF-κB Pathway Correlate with Methotrexate Resistance and Cell Proliferation in Acute Lymphoblastic Leukemia
Source: Genes (Basel). 2023 Sep 27;14(10):1880. doi: 10.3390/genes14101880 (PMC10606671; doi:10.3390/genes14101880)
Supplement: Supplementary file 1 [file genes-14-01880-s001.zip]

Archive with 5 entries (5 files):
- Supplementary_Figures_092623.pdf
- Table S1 - NFKB Genes in 161 Patients.xlsx
- Table S2 - Correlations NFKB genes.xlsx
- Table S3 - MTX IC50 Cell Lines.xlsx
- Table S4 - Correlations in Cell Lines.xlsx
