# Supplementary material for: The Expression and Activation of the NF-κB Pathway Correlate with Methotrexate Resistance and Cell Proliferation in Acute Lymphoblastic Leukemia
Source: Genes (Basel). 2023 Sep 27;14(10):1880. doi: 10.3390/genes14101880 (PMC10606671; doi:10.3390/genes14101880)
Supplement: Supplementary file 1 [file genes-14-01880-s001.zip › Table S1 - NFKB Genes in 161 Patients.xlsx]

## Sheet: Sheet1
Table S1. Expression of NF-κB family genes in a publicly available cohort of 161 pediatric treatment-naïve ALL patients (Sorich et al., Plos Med 2008). *Probe sets chosen for correlation analysis.
Probe set	209239_at	207535_s_at	211524_at	209636_at	206036_s_at	206035_at	201783_s_at	209878_s_at	205205_at
Gene	NFKB1*	NFKB2*	NFKB2	NFKB2	REL*	REL	RELA*	RELA	RELB*
Median	6.57	4.48	3.87	2.63	5.73	4.23	7.06	6.35	4.18
GSM258959	5.62	4.52	3.66	1.43	5.3	4.51	7.02	6.18	4.11
GSM259043	6.83	4.85	3.45	2.61	5.29	3.97	6.59	6.38	3.76
GSM258941	6.81	4.49	3.95	3.5	6.19	4.25	7.35	6.03	4.3
GSM258937	6.04	4.57	4.41	1.5	4.73	4.4	6.59	6.09	4.03
GSM259032	6.88	4.6	3.42	2.43	5.4	4.53	7.18	6.18	4.12
GSM258934	6.48	4.1	3.31	2.34	5.76	4.51	7.13	5.56	3.98
GSM258996	5.26	4.86	3.98	1.39	4.44	3.66	6.2	6.24	4
GSM258994	6.73	4.66	3.75	1.53	5.68	4.49	7.26	6.6	4.2
GSM258931	7.23	4.48	3.62	3.05	4.5	4.52	7.4	6.35	4.2
GSM259058	5.4	3.35	3.25	2.4	5.34	3.39	6.23	7.15	4.46
GSM259021	7.17	4.87	3.44	1.6	6.64	4.73	7.68	6.39	4.28
GSM258918	5.44	4.78	3.33	3.1	4.39	4.45	7.2	6.35	3.61
GSM259049	6.39	4.3	3.2	1.91	6.61	4.56	7.04	6.71	4.27
GSM258995	6.47	4.64	4.59	2.71	5.53	4.42	6.28	5.72	4.57
GSM258912	5.95	4.36	3.88	1.5	5.58	4.26	6.83	6.69	4.4
GSM258962	6.28	4.14	4.33	2.9	5.23	4.3	6.96	6.94	4.14
GSM258923	7	4.43	2.88	2.82	4.65	3.33	7.39	6.55	4.22
GSM258914	6.46	4.64	4.79	2.39	4.34	4.69	6.65	6.45	4.64
GSM258989	7.34	4.66	3.95	3.58	6.04	4.73	7.01	6.46	4.43
GSM258946	4.46	4.21	4	1.35	5.45	3.78	6.57	6.17	4.01
GSM258936	6.64	4.18	4.93	1.98	5.06	4.35	6.26	6.35	4.47
GSM259019	6.66	4.48	3.76	2.81	6.2	4.05	7.14	5.71	3.96
GSM258973	7.85	4.48	3.23	3.43	5.16	4.09	7.36	6.37	4
GSM258965	6.72	4.45	3.87	2.28	6.04	4.14	7.24	6.42	4.29
GSM259035	6.52	4.24	4.08	3.16	6.7	4.75	6.85	6.59	4.64
GSM259003	6.45	4.64	4.1	2.72	5.83	4.18	7.13	7.02	4.65
GSM259016	6.57	4.41	4.06	2.36	5.61	4.08	6.97	6.09	4.08
GSM258978	6.64	4.31	3.7	2.67	5.88	4.36	7.09	6.32	3.97
GSM259059	5.14	4.53	3.59	1.76	5.03	4.18	6.78	6.6	4.01
GSM258950	6.03	4.34	4.49	2.24	6.5	4.5	6.91	6.78	4.25
GSM259065	5.47	4.43	3.82	2.07	5.98	5.07	7.13	6.77	4.26
GSM259002	6.52	4.48	4.09	2.61	5.49	4.22	6.78	6.37	4.47
GSM258988	6.02	4.46	3.84	1.72	5.08	4.64	7.36	6.05	3.95
GSM258921	6.61	4.19	3.34	3.08	5.8	4.23	7.43	6.2	3.6
GSM258943	6.81	4.03	3.96	2.5	6.14	4.41	6.93	5.25	4.07
GSM258927	6.29	4.36	4.19	3.02	5.43	4.35	7.18	6.36	4.41
GSM259066	6.01	3.9	0.95	1.61	5.46	2.77	7.19	6.18	3.53
GSM258968	6.95	4.75	3.56	2.71	5.61	3.84	7.32	6.16	4.24
GSM259062	5.85	4.46	4.51	2.57	4.9	4.48	6.53	6.31	4.39
GSM259040	6.04	4.64	3.93	2.88	5.31	4.53	7.3	6.45	4.58
GSM259060	5.85	4.53	3.44	2.38	6.06	4.02	6.76	7.13	4.06
GSM258932	6.08	4.49	4.3	3.09	6.69	4.63	7.28	6.51	4.29
GSM258998	6.28	4.65	4.69	2.11	5.71	4.39	6.63	6.91	4.56
GSM259029	7.14	4.42	4.01	3.27	5.63	4.38	7.07	5.67	4.47
GSM258985	6.67	4.61	4.07	2.16	5.82	4.29	7.26	6.99	4.05
GSM258976	6.05	4.6	4.37	1.1	5.91	4.56	6.58	6.31	4.35
GSM259046	6.59	4.13	3.75	2.82	5.87	4.84	6.7	6.05	3.91
GSM259061	6.23	4.71	4.34	1.95	5.24	3.71	6.56	6.94	4.63
GSM258961	7.36	4.84	3.9	3.39	4.85	4.03	7.23	6.89	4.36
GSM258955	5.14	4.46	4.02	1.47	5.41	4.42	7.01	6.37	4.17
GSM259025	7.22	4.44	3.27	2.17	5.84	4.23	7.07	5.94	4.04
GSM258930	6.35	4.27	3.78	3.42	5.03	4.44	7.02	6.5	3.96
GSM259009	7.05	4.11	3.73	1.65	6.79	4.63	7.04	5.93	4.17
GSM259008	7.1	4.34	3.55	1.9	6.12	4.78	7.22	6.48	3.6
GSM259057	4.34	3.15	2.43	1.66	3.32	1.5	3.99	6.02	2.62
GSM259056	7.48	4.65	3.4	2.49	4.98	4.65	7.34	6.86	3.74
GSM258964	6.02	4.19	3.97	1.79	4.49	4.48	7.09	6.56	3.93
GSM259015	6.05	3.96	4.05	0	5.83	4.6	7.1	5.71	4.13
GSM258925	6.54	4.42	3.82	2.72	5.82	4.28	6.63	6.32	4.33
GSM259050	7.11	4.18	3.22	2.31	6.06	4.67	6.92	6.6	4.07
GSM258920	6.75	4.4	3.93	3.2	5.85	4.32	7.13	5.57	3.67
GSM258947	6.37	4.55	3.43	3.01	6.78	4.18	7.22	6.43	4.21
GSM258963	6.75	4.27	4.01	3.56	6.43	3.81	7.27	6.28	4.07
GSM259038	6.66	4.72	3.01	1.87	5.61	4.5	7.46	6.56	4.05
GSM259072	7.17	3.74	3.49	2.28	5.94	3.95	7.01	5.35	3.6
GSM258924	6.04	4.33	3.82	4.2	5.47	4.17	7.2	6.55	4.64
GSM259022	6.58	4.62	2.93	2.1	3.64	4.31	7.38	5.81	3.95
GSM258922	5.02	3.79	3.21	1.94	4.86	3.84	6.74	5.64	3.68
GSM259068	6.66	4.33	3.48	2.92	5.94	4.09	7.04	6	4.23
GSM258919	6.86	4.69	3.41	3.97	7.26	3.8	7.16	6.23	4.07
GSM259039	7.73	4.46	3.32	2.86	5.68	4.19	7.36	6.51	4.14
GSM259000	6.17	4.19	4.21	1.62	4.57	3.54	6.53	6.57	4.43
GSM258957	7.55	4.52	3.64	3.31	5.34	4.46	7.15	6.33	3.99
GSM259001	6.52	4.27	3.99	2.95	6.53	3.32	7.19	6.62	4.12
GSM259048	5.97	4.95	4.03	3.23	5.62	4.38	6.93	6.79	4.47
GSM258928	7.38	4.25	3.32	3.51	5.55	4.24	7.29	6.27	3.08
GSM258992	7.42	4.61	3.92	3.47	6.01	4.17	7.02	6.03	4.12
GSM258952	7.2	4.7	3.17	3	6.48	4.16	7.21	6.53	4.04
GSM259023	6.98	4.63	4.08	1.91	5.46	4.25	6.79	5.84	3.96
GSM259027	6.1	4.58	3.58	2.53	5.72	4.82	7.14	5.96	4.43
GSM259054	6.46	4.89	3.24	3.32	4.68	2.5	7.48	6.61	4.5
GSM258991	6.44	4.43	4.15	2.4	5.32	4.39	6.92	6.62	4.14
GSM259070	6.67	4.49	4.16	2.3	6.43	4.19	6.81	6.16	4.04
GSM258915	6.72	4.77	4.27	2.88	4.59	4.79	7.06	6.89	3.99
GSM259051	6.76	4.4	3.34	2.71	5.97	4.39	7.43	5.96	4.22
GSM258966	5.29	4.74	3.68	2.66	5.19	3.7	7.08	5.61	4.13
GSM258987	6.21	4.89	4.13	2.9	6.63	5.06	6.9	6.89	4.6
GSM259034	4.98	4.53	4.01	2.83	5.39	4.35	7.3	6.23	4.36
GSM259045	6.99	4.17	4.05	1.66	5.87	3.79	6.84	5.77	3.66
GSM258940	7.92	4.61	3.28	3.51	5.39	4.05	7.41	6.23	4.24
GSM259036	6.73	4.69	3.16	2.54	5.19	3.67	7.18	6.38	4.21
GSM258939	6.59	4.26	4.28	2.99	5.39	3.57	6.77	5.71	4.26
GSM258935	7.41	4.35	4.19	3.69	5.2	4.52	7.13	6.31	3.9
GSM258926	5.82	4.55	3.34	2.98	6.27	4.58	7.25	6.84	4.13
GSM258981	6.66	4.4	4.57	1.62	5	4.16	6.14	5.8	4.5
GSM258948	6.24	4.72	4.28	3.17	5.96	4.11	7.09	6.62	4.49
GSM258993	6.57	4.48	4.01	2.82	5.62	4.48	7.11	5.63	4.48
GSM258913	5.65	4.77	3.41	0.68	6.12	4.29	6.54	6.79	4.83
GSM258969	7.42	4.46	3.93	2.79	4.94	4.26	7.22	6.18	4.31
GSM258933	6.71	4.9	4.03	3	5.92	4.17	6.97	6.07	4.51
GSM258945	6.33	4.47	3.88	0	5.45	4.02	6.49	5.37	4.19
GSM259052	6.3	3.97	3.81	2.23	5.3	3.6	6.79	6.19	4.16
GSM258983	5.39	4.8	4.06	0.58	4.98	4.35	6.88	6.81	4.46
GSM258997	6.06	4.91	3.98	3.42	6.61	4.15	6.77	7.04	4.49
GSM259042	6.55	4.31	3.78	2.58	6.93	4.45	7.16	6.55	4.11
GSM258944	6	4.33	3.92	2.71	6.05	4.21	6.76	6.25	4.58
GSM258971	6.32	4.74	3.93	3.54	6.03	4.31	7.29	6.35	4.36
GSM259055	6.42	4.4	3.71	3.67	6.25	3.21	7.21	6.53	4.28
GSM258986	7.13	3.21	3.88	3.84	6.41	3.87	7.04	5.68	3.73
GSM258938	6.73	4.22	4.89	2.66	5.81	4.42	6.59	6.53	4.49
GSM259028	6.64	4.55	3.72	2.11	5.94	4.14	7.39	6.53	3.95
GSM258949	5.83	4.77	4.93	2.44	5.88	4.96	6.24	6.85	4.72
GSM258990	6.69	4.44	3.96	1.88	4.14	5.04	7.01	5.23	4.48
GSM258954	6.55	4.78	3.43	3.24	6.24	3.97	7.32	6.99	4.1
GSM259071	6.87	4.49	3.64	2.6	6.41	4.56	6.7	6.26	4.24
GSM258982	6.28	4.89	3.9	3.24	5.86	4.36	6.92	6.34	4.44
GSM259064	5.69	4.22	3.51	1.91	5.33	2.75	6.6	6.05	4.18
GSM259012	6.78	4.11	4.14	2.53	6.06	4.16	7.13	6.18	4.28
GSM258929	5.73	4.27	3.25	3.26	5.3	3.97	7.05	6.46	4.1
GSM258942	6.77	3.66	3.87	2.56	6	4.65	6.47	5.69	3.34
GSM259037	5.83	4.59	3.62	2.37	6.01	4.68	7.1	6.56	5.03
GSM259006	7.27	4.54	4.15	3.37	5.89	4.12	7.11	6.64	4.33
GSM258970	6.21	4.17	4.11	2.6	4.8	3.76	6.58	5.64	4.71
GSM259047	5.94	4.55	2.88	0.4	5.79	2.6	7.21	6.44	4.2
GSM259011	7.76	4.26	4.14	2.66	5.7	3.83	6.99	5.78	3.92
GSM259069	7.27	4.15	3.87	2.15	5.69	4.55	6.67	6.18	4.4
GSM258999	7.04	4.71	3.72	2.82	5.23	4.34	7.22	6.24	3.79
GSM258953	6.95	4.33	3.8	2.9	5.9	4.13	6.94	6.36	3.95
GSM258980	6.9	4.73	4.03	2.3	6.19	4.18	6.94	6.62	4.08
GSM258916	6.14	4.54	3.92	3.48	5.97	4.7	7.11	6.44	3.86
GSM258977	6.14	4.64	4.4	2.1	5.19	4.33	6.73	6.65	4.47
GSM258967	7.33	5.08	3.35	3.98	6.1	4.22	7.84	7.61	4.67
GSM258974	5.45	4.59	4.11	2.64	5.74	4.01	6.8	6.62	4.19
GSM258984	6.63	4.77	4.18	1.72	5.9	4.74	6.89	6.67	3.89
GSM259030	6.45	4.65	3.86	3.05	5.73	4.36	7.01	5.95	4.15
GSM258979	6.8	4.81	3.49	3.62	5.91	4.31	7.01	6.23	4.36
GSM259031	6.8	4.27	3.84	3.63	6	4.07	7.25	6.14	4.03
GSM258956	7.34	4.35	3.27	4.28	6.11	4.19	6.88	6.61	4.38
GSM259007	6.62	4.45	4.09	2.57	5.68	4.09	7.42	6.5	4.01
GSM258917	5.4	4.01	3.51	2.62	5.12	2.96	6.7	6.16	3.39
GSM259018	7.52	4.45	3.46	2.98	5.82	4.12	7.06	5.72	4.12
GSM258958	6.96	4.53	3.92	2.81	5.75	4.14	7.01	6.25	4.34
GSM259033	6.39	4.48	3.6	1.64	5.37	4.35	7.11	5.7	4.19
GSM259010	6.45	4.28	4.3	2.03	5.82	3.85	6.44	5.48	4.06
GSM259044	6.5	4.69	3.81	1	5.63	3.73	7.2	6.63	3.75
GSM259026	7.49	4.35	3.49	1.88	6.87	4.07	7.26	5.65	3.72
GSM259020	6.4	4.36	3.97	1.81	6.05	4.03	6.93	6.11	4.31
GSM259041	6.61	4.63	4.31	2.98	5.67	3.87	6.63	6.3	4.39
GSM259004	6.6	4.57	3.91	2.98	5.67	3.96	7.07	6.7	4.55
GSM259067	6.37	4.45	3.2	3.42	5.76	3.57	7.29	6.46	4.15
GSM259017	6.86	4.56	3.42	3.33	5.65	3.93	7.1	6.14	4.14
GSM259005	6.4	4.63	4.02	1.98	5.5	2.82	6.81	6.93	4.18
GSM258951	6.64	4.3	4.59	2.22	5.68	4.2	6.75	6.33	4.11
GSM258975	5.89	4.46	3.49	3.14	5.86	4.1	6.68	6.59	4.5
GSM259014	6.23	4.35	3.03	2.58	5.74	4.19	7.24	5.99	4.13
GSM259053	8.34	4.87	4.01	3.01	7.07	3.85	7.2	6.5	3.93
GSM259013	7.02	4.67	4.11	2.73	6.41	4.28	6.95	6.13	4.31
GSM259024	6.95	4.59	3.76	2.63	5.34	4.73	7.32	6.37	4.18
GSM259063	5.83	4.11	2.8	1.43	6	3.44	7.08	5.83	3.42
GSM258972	6.89	4.89	3.97	3.21	6.79	4.68	7.27	6.31	4.46
GSM258960	6.58	4.46	4.36	4.9	5.27	3.86	7.06	7.02	4.86
