# Supplementary material for: The Expression and Activation of the NF-κB Pathway Correlate with Methotrexate Resistance and Cell Proliferation in Acute Lymphoblastic Leukemia
Source: Genes (Basel). 2023 Sep 27;14(10):1880. doi: 10.3390/genes14101880 (PMC10606671; doi:10.3390/genes14101880)
Supplement: Supplementary file 1 [file genes-14-01880-s001.zip › Table S2 - Correlations NFKB genes.xlsx]

## Sheet: Sheet1
Table S2. Pearson's correlation (r) and P values for NF-κB Family gene expressions in primary ALL samples from the study of Sorich et al. (2008).
All patients (n=161)
Pearson correlation (r)	NFKB1	NFKB2	REL	RELA
NFKB2	0.153147
REL	0.282172	0.0955021
RELA	0.432705	0.37362	0.302265
RELB	-0.0279258	0.432974	0.123537	0.0911755
Pearson's P value
NFKB2	0.0524358
REL	0.000287356	0.228165
RELA	9.90007e-09	1.05161e-06	9.73966e-05
RELB	0.725104	9.67098e-09	0.118457	0.250032
Subgroup of MTX good responder patients (n=40)
Pearson correlation (r)	NFKB1	NFKB2	REL	RELA
NFKB2	0.202133
REL	0.242823	-0.166062
RELA	0.474222	0.181143	0.285388
RELB	0.114817	0.0445217	0.174057	-0.234984
Pearson's P value
NFKB2	0.210999
REL	0.131108	0.30579
RELA	0.00199241	0.263309	0.0742532
RELB	0.480513	0.785017	0.282754	0.144408
Subgroup of MTX poor responder patients (n=40)
Pearson correlation (r)	NFKB1	NFKB2	REL	RELA
NFKB2	0.28247
REL	0.514262	0.341991
RELA	0.323126	0.456645	0.318463
RELB	0.0507247	0.266856	-0.152941	-0.0622472
Pearson's P value
NFKB2	0.0773947
REL	0.000687261	0.0307765
RELA	0.0419778	0.00305777	0.0452038
RELB	0.755923	0.0959988	0.346106	0.702778
