# Supplementary material for: The Expression and Activation of the NF-κB Pathway Correlate with Methotrexate Resistance and Cell Proliferation in Acute Lymphoblastic Leukemia
Source: Genes (Basel). 2023 Sep 27;14(10):1880. doi: 10.3390/genes14101880 (PMC10606671; doi:10.3390/genes14101880)
Supplement: Supplementary file 1 [file genes-14-01880-s001.zip › Table S3 - MTX IC50 Cell Lines.xlsx]

## Sheet: Sheet1
Table S3. MTX IC50 values (nmol/l).
Cell line	48 hours	96 hours
T-ALL
HPB-ALL	85.55*	38.42
Jurkat	10.88	35.95
Molt-4	31.26	19.56
CCRF-CEM	33.75	12.8
TALL-1	14.24	12.45
P12-ICHIKAWA	13.75	11.77
ALL-SIL	69.55	5.52
BCP-ALL
Nalm16	91.78*	32.96
RS4;11	40.56	17.89
697	19.95	17.06
Nalm30	100.80*	14.15
Nalm6	18.37	11.61
REH	14.97	9.16
*mathematical estimates in cases when survival remained >50% in relation to control even at the highest doses tested.
