# Supplementary material for: The Expression and Activation of the NF-κB Pathway Correlate with Methotrexate Resistance and Cell Proliferation in Acute Lymphoblastic Leukemia
Source: Genes (Basel). 2023 Sep 27;14(10):1880. doi: 10.3390/genes14101880 (PMC10606671; doi:10.3390/genes14101880)
Supplement: Supplementary file 1 [file genes-14-01880-s001.zip › Table S4 - Correlations in Cell Lines.xlsx]

## Sheet: Sheet1
Table S4. Spearman's correlation (r) and P values for doubling time, MTX resistance, TNF-α signaling via NF-κB Hallmark NES, NF-κB family gene expressions, and fold change of NF-κB activation by MTX or TNF-α in different time points, in the ALL cell lines.
Spearman correlation (r)	Doubling time	MTX IC50 (48h)	TNF-α signaling via NF-κB Hallmark (NES)	TNF	NFKB1	NFKB2	REL	RELA	RELB	∆NF-κB activation by MTX (9h)	∆NF-κB activation by TNF-α (9h)	∆NF-κB activation by MTX (16h)	∆NF-κB activation by TNF-α (16h)	∆NF-κB activation by MTX (24h)
MTX IC50 (48 h)	0.692308
TNF-α signaling via NF-κB Hallmark (NES)	0.659341	0.60989
TNF	0.489011	0.0934066	0.274725
NFKB1	0.395604	0.543956	0.82967	-0.137363
NFKB2	-0.552448	-0.839161	-0.440559	-0.216783	-0.188811
REL	-0.21978	-0.412088	-0.598901	0.0549451	-0.615385	0.405594
RELA	0.510989	0.450549	0.5	0.252747	0.247253	-0.524476	-0.576923
RELB	0.5	0.252747	0.521978	0.0274725	0.340659	-0.244755	-0.0659341	0.313187
∆NF-κB activation by MTX (9h)	0.0979021	-0.482517	0.0979021	0.230769	0.020979	0.454545	0.0839161	-0.272727	0.048951
∆NF-κB activation by TNF-α (9h)	0.713287	0.559441	0.832168	0.20979	0.706294	-0.4	-0.594406	0.454545	0.475524	0.307692
∆NF-κB activation by MTX (16h)	0.370629	0.167832	0.356643	0.048951	0.286713	-0.372727	-0.00699301	0.013986	0.587413	0.356643	0.447552
∆NF-κB activation by TNF-α (16h)	0.657343	0.587413	0.769231	0.125874	0.657343	-0.509091	-0.475524	0.314685	0.482517	0.272727	0.951049	0.594406
∆NF-κB activation by MTX (24h)	0.237762	0.328671	0.0769231	-0.538462	0.27972	-0.263636	-0.0769231	0.272727	0.265734	-0.132867	0.258741	0.545455	0.328671
∆NF-κB activation by TNF-α (24h)	0.643357	0.762238	0.783217	0.048951	0.664336	-0.681818	-0.594406	0.573427	0.552448	-0.0979021	0.881119	0.48951	0.902098	0.447552
Spearman's p-values	Doubling time	MTX IC50 (48h)	TNF-α signaling via NF-κB Hallmark (NES)	TNF	NFKB1	NFKB2	REL	RELA	RELB	∆NF-κB activation by MTX (9h)	∆NF-κB activation by TNF-α (9h)	∆NF-κB activation by MTX (16h)	∆NF-κB activation by TNF-α (16h)	∆NF-κB activation by MTX (24h)
MTX IC50 (48 h)	0.010923
TNF-α signaling via NF-κB Hallmark (NES)	0.016943	0.0302072
TNF	0.0929568	0.764664	0.363258
NFKB1	0.182217	0.0581575	0.00079422	0.656082
NFKB2	0.0666567	0.00113644	0.154234	0.499001	0.557684
REL	0.470298	0.163472	0.0339678	0.863147	0.0284259	0.192767
RELA	0.077623	0.12472	0.0850369	0.404311	0.415071	0.0839387	0.0425155
RELB	0.0850369	0.404311	0.0706769	0.935084	0.255022	0.443418	0.834683	0.297456
∆NF-κB activation by MTX (9h)	0.766437	0.11541	0.766437	0.470802	0.95596	0.163496	0.800385	0.391163	0.886134
∆NF-κB activation by TNF-α (9h)	0.0117658	0.0628454	0.00134661	0.513713	0.0129232	0.224952	0.0457045	0.140439	0.121473	0.331041
∆NF-κB activation by MTX (16h)	0.236687	0.603894	0.255964	0.886134	0.366344	0.26075	0.991026	0.973891	0.0488816	0.255964	0.147359
∆NF-κB activation by TNF-α (16h)	0.0237755	0.0488816	0.00491497	0.699883	0.0237755	0.114179	0.121473	0.319405	0.11541	0.391163	1.0977e-05	0.0457045
∆NF-κB activation by MTX (24h)	0.457295	0.297333	0.817079	0.0749519	0.378914	0.434825	0.817079	0.391163	0.404188	0.68316	0.41687	0.0708065	0.297333
∆NF-κB activation by TNF-α (24h)	0.0278011	0.00553262	0.00381307	0.886134	0.0219007	0.0251296	0.0457045	0.0555517	0.0666567	0.766437	0.000334997	0.109783	0.0001542	0.147359
